# Supplementary material for: Tris(1,2-diamino­ethane)­nickel(II) hexa­fluoridosilicate
Source: Acta Crystallogr Sect E Struct Rep Online. 2010 Oct 23;66(Pt 11):m1451–2. doi: 10.1107/S1600536810041553 (PMC3009077; doi:10.1107/S1600536810041553)
Supplement: Supplementary file 1 [file e-66-m1451-sup1.cif]

##############################################################################
###                                                                        ###
###        Electronic paper (Acta Crystallographica Section E)             ###
###                                                                        ###
##############################################################################
#                                                                            #
# This CIF contains the data in a paper accepted for publication in Acta     #
# Crystallographica Section E. It conforms to the requirements of Notes      #
# for Authors for Section E, and has been peer reviewed under the auspices   #
# of the IUCr Commission on Journals.                                        #
#                                                                            #
# Full details of the Crystallographic Information File format               #
# are given in the paper "The Crystallographic Information File (CIF):       #
# a New Standard Archive File for Crystallography" by S. R. Hall, F. H.      #
# Allen and I. D. Brown [Acta Cryst. (1991), A47, 655-685].                  #
#                                                                            #
# The current version of the core CIF dictionary is obtainable from          #
# ftp://ftp.iucr.org/pub/cif_core.dic. The current version number is 2.4.    #
#                                                                            #
# Software is freely available for graphical display of the structure(s) in  #
# this CIF.  For information consult the CIF home page http://www.iucr.org/  #
# cif/home.html                                                              #
#                                                                            #
# This file may be used for bona fide research purposes within the           #
# scientific community so long as proper attribution is given to the journal # 
# article from which it was obtained.                                        #
#                                                                            #
##############################################################################
                                             
data_I
_audit_creation_method     SHELXL-97
_chemical_name_systematic
;
Tris(1,2-diaminoethane)nickel(II) hexafluoridosilicate
;
_chemical_name_common     ?
_chemical_formula_moiety     'C6 H24 N6 Ni, F6 Si'
_chemical_formula_sum     'C6 H24 F6 N6 Ni Si'
_chemical_formula_iupac     '[Ni (C2 H8 N2 )3] (Si F6)'
_chemical_formula_weight     381.11
_chemical_melting_point     ?
_symmetry_cell_setting     hexagonal
_symmetry_space_group_name_H-M     'P 63 2 2'
_symmetry_space_group_name_Hall     'P 6c 2c'
loop_
    _symmetry_equiv_pos_as_xyz
    'x, y, z'
    'x-y, x, z+1/2'
    '-y, x-y, z'
    '-x, -y, z+1/2'
    '-x+y, -x, z'
    'y, -x+y, z+1/2'
    '-y, -x, -z+1/2'
    'x-y, -y, -z'
    'x, x-y, -z+1/2'
    'y, x, -z'
    '-x+y, y, -z+1/2'
    '-x, -x+y, -z'
_cell_length_a     9.1670(9)
_cell_length_b     9.1670(9)
_cell_length_c     9.7630(10)
_cell_angle_alpha     90.00
_cell_angle_beta     90.00
_cell_angle_gamma     120.00
_cell_volume     710.51(12)
_cell_formula_units_Z     2
_cell_measurement_reflns_used     8628
_cell_measurement_theta_min     2.57
_cell_measurement_theta_max     27.43
_cell_measurement_temperature     291(2)
_exptl_crystal_description     prism
_exptl_crystal_colour     pink
_exptl_crystal_size_max     0.42
_exptl_crystal_size_mid     0.21
_exptl_crystal_size_min     0.15
_exptl_crystal_density_diffrn     1.781
_exptl_crystal_density_meas     ?
_exptl_crystal_density_method     'not measured'
_exptl_crystal_F_000     396
_exptl_absorpt_coefficient_mu     1.517
_exptl_absorpt_correction_type     numerical
_exptl_absorpt_process_details
;
[Clark & Reid (1995) in <i>CrysAlis Pro</i> (Oxford Diffraction,
2009)]
;
_exptl_absorpt_correction_T_min     0.834
_exptl_absorpt_correction_T_max     0.859
_exptl_special_details
;
;
_diffrn_ambient_temperature     291(2)
_diffrn_radiation_type     MoK\a
_diffrn_radiation_wavelength     0.71069
_diffrn_radiation_source     'fine-focus sealed tube'
_diffrn_radiation_monochromator     graphite
_diffrn_measurement_device_type
            'Oxford Diffraction Xcalibur diffractometer with Sapphire2 detector'
_diffrn_measurement_method     '\w scans'
_diffrn_detector_area_resol_mean     8.3438
_diffrn_reflns_number     8628
_diffrn_reflns_av_R_equivalents     0.0499
_diffrn_reflns_av_sigmaI/netI     0.0173
_diffrn_reflns_theta_min     2.57
_diffrn_reflns_theta_max     27.43
_diffrn_reflns_theta_full     27.43
_diffrn_measured_fraction_theta_max     1.000
_diffrn_measured_fraction_theta_full     1.000
_diffrn_reflns_limit_h_min     -11
_diffrn_reflns_limit_h_max     11
_diffrn_reflns_limit_k_min     -11
_diffrn_reflns_limit_k_max     11
_diffrn_reflns_limit_l_min     -12
_diffrn_reflns_limit_l_max     12
_diffrn_standards_number     ?
_diffrn_standards_interval_count     ?
_diffrn_standards_interval_time     ?
_diffrn_standards_decay_%     ?
_refine_special_details
;
Refinement of <i>F</i>^2^ against ALL reflections. The weighted <i>R</i>-factor
<i>wR</i> and goodness of fit <i>S</i> are based on <i>F</i>^2^, conventional
<i>R</i>-factors <i>R</i> are based on <i>F</i>, with <i>F</i> set to zero for
negative <i>F</i>^2^. The threshold expression of <i>F</i>^2^ >
\s(<i>F</i>^2^) is used only for calculating <i>R</i>-factors(gt) <i>etc</i>.
and is not relevant to the choice of reflections for refinement.
<i>R</i>-factors based on <i>F</i>^2^ are statistically about twice as large
as those based on <i>F</i>, and <i>R</i>- factors based on ALL data will be
even larger.
;
_reflns_number_total     554
_reflns_number_gt     489
_reflns_threshold_expression     I>2\s(I)
_refine_ls_structure_factor_coef     Fsqd
_refine_ls_matrix_type     full
_refine_ls_R_factor_all     0.0319
_refine_ls_R_factor_gt     0.0266
_refine_ls_wR_factor_gt     0.0628
_refine_ls_wR_factor_ref     0.0643
_refine_ls_goodness_of_fit_ref     1.069
_refine_ls_restrained_S_all     1.069
_refine_ls_number_reflns     554
_refine_ls_number_parameters     33
_refine_ls_number_restraints     0
_refine_ls_hydrogen_treatment     constr
_refine_ls_weighting_scheme     calc
_refine_ls_weighting_details
                 'calc w=1/[\s^2^(Fo^2^)+(0.0413P)^2^] where P=(Fo^2^+2Fc^2^)/3'
_atom_sites_solution_hydrogens     geom
_atom_sites_solution_primary     direct
_atom_sites_solution_secondary     difmap
_refine_ls_shift/su_max     0.000
_refine_ls_shift/su_mean     0.000
_refine_diff_density_max     0.676
_refine_diff_density_min     -0.192
_refine_ls_extinction_method     none
_refine_ls_extinction_coef     ?
_refine_ls_abs_structure_details     'Flack (1983), 89 Friedel pairs'
_refine_ls_abs_structure_Flack     0.49(3)
loop_
    _atom_type_symbol
    _atom_type_description
    _atom_type_scat_dispersion_real
    _atom_type_scat_dispersion_imag
    _atom_type_scat_source
    'C' 'C' 0.0033 0.0016
                         'International Tables Vol C Tables 4.2.6.8 and 6.1.1.4'
    'H' 'H' 0.0000 0.0000
                         'International Tables Vol C Tables 4.2.6.8 and 6.1.1.4'
    'F' 'F' 0.0171 0.0103
                         'International Tables Vol C Tables 4.2.6.8 and 6.1.1.4'
    'N' 'N' 0.0061 0.0033
                         'International Tables Vol C Tables 4.2.6.8 and 6.1.1.4'
    'Ni' 'Ni' 0.3393 1.1124
                         'International Tables Vol C Tables 4.2.6.8 and 6.1.1.4'
    'Si' 'Si' 0.0817 0.0704
                         'International Tables Vol C Tables 4.2.6.8 and 6.1.1.4'
_computing_data_collection
;
<i>CrysAlis PRO</i> (Oxford Diffraction, 2009)
;
_computing_cell_refinement
;
<i>CrysAlis PRO</i> (Oxford Diffraction, 2009)
;
_computing_data_reduction
;
<i>CrysAlis PRO</i> (Oxford Diffraction, 2009)
;
_computing_structure_solution     'SHELXS97 (Sheldrick, 2008)'
_computing_structure_refinement     'SHELXL97 (Sheldrick, 2008)'
_computing_molecular_graphics     'DIAMOND (Crystal Impact, 2007)'
_computing_publication_material     'SHELXL97 (Sheldrick, 2008)'
loop_
    _atom_site_type_symbol
    _atom_site_label
    _atom_site_fract_x
    _atom_site_fract_y
    _atom_site_fract_z
    _atom_site_U_iso_or_equiv
    _atom_site_adp_type
    _atom_site_calc_flag
    _atom_site_refinement_flags
    _atom_site_occupancy
    _atom_site_disorder_assembly
    _atom_site_disorder_group
    Ni Ni1 0.3333 0.6667 0.2500 0.02783(19) Uani d S 1 . .
    N N1 0.3156(2) 0.4642(2) 0.13146(17) 0.0368(4) Uani d . 1 . .
    H H1 0.3098 0.4839 0.0419 0.044 Uiso calc R 1 . .
    H H2 0.4076 0.4547 0.1449 0.044 Uiso calc R 1 . .
    C C1 0.1634(3) 0.3071(2) 0.1729(2) 0.0432(5) Uani d . 1 . .
    H H5 0.1732 0.2107 0.1455 0.052 Uiso calc R 1 . .
    H H6 0.0651 0.2992 0.1284 0.052 Uiso calc R 1 . .
    Si Si1 0.6667 0.3333 0.2500 0.0267(3) Uani d S 1 . .
    F F1 0.51790(19) 0.18375(19) 0.14983(14) 0.0550(4) Uani d . 1 . .
loop_
    _atom_site_aniso_label
    _atom_site_aniso_U_11
    _atom_site_aniso_U_22
    _atom_site_aniso_U_33
    _atom_site_aniso_U_12
    _atom_site_aniso_U_13
    _atom_site_aniso_U_23
    Ni1 0.0286(2) 0.0286(2) 0.0262(3) 0.01432(11) 0.000 0.000
    N1 0.0401(10) 0.0429(11) 0.0319(9) 0.0241(9) 0.0020(8) -0.0013(8)
    C1 0.0428(16) 0.0339(10) 0.0489(12) 0.0162(13) -0.0016(11) -0.0079(8)
    Si1 0.0270(3) 0.0270(3) 0.0262(5) 0.01349(17) 0.000 0.000
    F1 0.0521(8) 0.0495(8) 0.0489(8) 0.0145(6) -0.0110(7) -0.0086(7)
_geom_special_details
;
All e.s.d.'s (except the e.s.d. in the dihedral angle between two l.s. planes)
are estimated using the full covariance matrix. The cell e.s.d.'s are taken
into account individually in the estimation of e.s.d.'s in distances, angles
and torsion angles; correlations between e.s.d.'s in cell parameters are only
used when they are defined by crystal symmetry. An approximate (isotropic)
treatment of cell e.s.d.'s is used for estimating e.s.d.'s involving l.s.
planes.
;
loop_
    _geom_bond_atom_site_label_1
    _geom_bond_atom_site_label_2
    _geom_bond_site_symmetry_2
    _geom_bond_distance
    _geom_bond_publ_flag
    Ni1 N1 5_565 2.1233(18) ?
    Ni1 N1 9_565 2.1233(18) ?
    Ni1 N1 3_665 2.1233(18) ?
    Ni1 N1 11 2.1233(18) ?
    Ni1 N1 . 2.1233(18) ?
    Ni1 N1 7_665 2.1233(18) ?
    N1 C1 . 1.475(2) ?
    N1 H1 . 0.9000 ?
    N1 H2 . 0.9000 ?
    C1 C1 11 1.515(4) ?
    C1 H5 . 0.9700 ?
    C1 H6 . 0.9700 ?
    Si1 F1 11_655 1.6812(14) ?
    Si1 F1 3_655 1.6812(14) ?
    Si1 F1 . 1.6812(14) ?
    Si1 F1 7_665 1.6812(14) ?
    Si1 F1 9 1.6812(14) ?
    Si1 F1 5_665 1.6812(14) ?
loop_
    _geom_angle_atom_site_label_1
    _geom_angle_atom_site_label_2
    _geom_angle_atom_site_label_3
    _geom_angle_site_symmetry_1
    _geom_angle_site_symmetry_3
    _geom_angle
    _geom_angle_publ_flag
    N1 Ni1 N1 5_565 9_565 81.62(9) ?
    N1 Ni1 N1 5_565 3_665 93.12(7) ?
    N1 Ni1 N1 9_565 3_665 92.62(10) ?
    N1 Ni1 N1 5_565 11 92.62(10) ?
    N1 Ni1 N1 9_565 11 93.12(7) ?
    N1 Ni1 N1 3_665 11 172.42(9) ?
    N1 Ni1 N1 5_565 . 93.12(7) ?
    N1 Ni1 N1 9_565 . 172.42(9) ?
    N1 Ni1 N1 3_665 . 93.12(6) ?
    N1 Ni1 N1 11 . 81.62(9) ?
    N1 Ni1 N1 5_565 7_665 172.42(9) ?
    N1 Ni1 N1 9_565 7_665 93.12(7) ?
    N1 Ni1 N1 3_665 7_665 81.62(9) ?
    N1 Ni1 N1 11 7_665 93.12(6) ?
    N1 Ni1 N1 . 7_665 92.62(10) ?
    C1 N1 Ni1 . . 108.97(13) ?
    C1 N1 H1 . . 109.9 ?
    Ni1 N1 H1 . . 109.9 ?
    C1 N1 H2 . . 109.9 ?
    Ni1 N1 H2 . . 109.9 ?
    H1 N1 H2 . . 108.3 ?
    N1 C1 C1 . 11 109.08(16) ?
    N1 C1 H5 . . 109.9 ?
    C1 C1 H5 11 . 109.9 ?
    N1 C1 H6 . . 109.9 ?
    C1 C1 H6 11 . 109.9 ?
    H5 C1 H6 . . 108.3 ?
    F1 Si1 F1 11_655 3_655 90.75(10) ?
    F1 Si1 F1 11_655 . 90.12(10) ?
    F1 Si1 F1 3_655 . 89.57(7) ?
    F1 Si1 F1 11_655 7_665 89.57(7) ?
    F1 Si1 F1 3_655 7_665 90.12(10) ?
    F1 Si1 F1 . 7_665 179.56(10) ?
    F1 Si1 F1 11_655 9 89.57(7) ?
    F1 Si1 F1 3_655 9 179.56(10) ?
    F1 Si1 F1 . 9 90.75(10) ?
    F1 Si1 F1 7_665 9 89.57(7) ?
    F1 Si1 F1 11_655 5_665 179.56(10) ?
    F1 Si1 F1 3_655 5_665 89.57(7) ?
    F1 Si1 F1 . 5_665 89.57(7) ?
    F1 Si1 F1 7_665 5_665 90.75(10) ?
    F1 Si1 F1 9 5_665 90.12(10) ?
loop_
    _geom_torsion_atom_site_label_1
    _geom_torsion_atom_site_label_2
    _geom_torsion_atom_site_label_3
    _geom_torsion_atom_site_label_4
    _geom_torsion_site_symmetry_1
    _geom_torsion_site_symmetry_2
    _geom_torsion_site_symmetry_3
    _geom_torsion_site_symmetry_4
    _geom_torsion
    _geom_torsion_publ_flag
    N1 Ni1 N1 C1 5_565 . . . -78.08(18) ?
    N1 Ni1 N1 C1 3_665 . . . -171.38(15) ?
    N1 Ni1 N1 C1 11 . . . 14.11(12) ?
    N1 Ni1 N1 C1 7_665 . . . 106.88(16) ?
    Ni1 N1 C1 C1 . . . 11 -39.4(3) ?
loop_
    _geom_hbond_atom_site_label_D
    _geom_hbond_atom_site_label_H
    _geom_hbond_atom_site_label_A
    _geom_hbond_site_symmetry_A
    _geom_hbond_distance_DH
    _geom_hbond_distance_HA
    _geom_hbond_distance_DA
    _geom_hbond_angle_DHA
    N1 H1 F1 10 0.90 2.30 3.137(2) 154
    N1 H1 F1 12_665 0.90 2.48 3.235(2) 142
    N1 H2 F1 5_665 0.90 2.25 3.137(2) 167
data_Global
_journal_date_recd_electronic     2010-09-09
_journal_date_accepted     2010-10-14
_journal_name_full     'Acta Crystallographica, Section E'
_journal_year     2010
_journal_volume     66
_journal_issue     11
_journal_page_first     m1451
_journal_page_last     m1452
_journal_paper_category     QM
_journal_coeditor_code     SU2212
_publ_contact_author_name     'Han\'ikov\'a, Jaroslava'
_publ_contact_author_address
;
Department of Inorganic Chemistry
     Institute of Chemistry
     P.J.\<Saf\'arik University,
     Moyzesova 11
     041 54 Ko\<sice
     Slovakia
;
_publ_contact_author_email     'jaroslava.hanikova@student.upjs.sk'
_publ_contact_author_fax     '+421 55 62 221 24'
_publ_contact_author_phone     '+421 55 234 2340'
_publ_section_title
;
Tris(1,2-diaminoethane)nickel(II) hexafluoridosilicate
;
loop_
    _publ_author_name
    _publ_author_address
    'Han\'ikov\'a, Jaroslava'
;
Department of Inorganic Chemistry
Institute of Chemistry
P. J. \<Saf\'arik University,
Moyzesova 11
041 54 Ko\<sice
Slovakia
;
    'Kuch\'ar, Juraj'
;
Department of Inorganic Chemistry
Institute of Chemistry
P. J. \<Saf\'arik University,
Moyzesova 11
041 54 Ko\<sice
Slovakia
;
    '\<Cern\'ak, Juraj'
;
Department of Inorganic Chemistry
Institute of Chemistry
P. J. \<Saf\'arik University,
Moyzesova 11
041 54 Ko\<sice
Slovakia
;
    'Giorgio Pelosi'
;
Dipartimento di Chimica Generale ed Inorganica
Universit\'a di Parma
Viale della Scienze
43124 Parma
Italy
;
