# Supplementary material for: Tris(1,2-diamino­ethane)­nickel(II) hexa­fluoridosilicate
Source: Acta Crystallogr Sect E Struct Rep Online. 2010 Oct 23;66(Pt 11):m1451–2. doi: 10.1107/S1600536810041553 (PMC3009077; doi:10.1107/S1600536810041553)
Supplement: Supplementary file 2 [file e-66-m1451-Isup2.hkl]

#
# h,k,l, Fc-squared, Fo-squared, sigma(Fo-squared) and status flag
#
data_I
_shelx_title ' Ni in P 63              New: P6322'
_shelx_refln_list_code          4
_shelx_F_calc_maximum      139.93
_exptl_crystal_F_000       396.00
_reflns_d_resolution_high  0.7713
 
loop_
 _symmetry_equiv_pos_as_xyz
 'x, y, z'
 'x-y, x, z+1/2'
 '-y, x-y, z'
 '-x, -y, z+1/2'
 '-x+y, -x, z'
 'y, -x+y, z+1/2'
 '-y, -x, -z+1/2'
 'x-y, -y, -z'
 'x, x-y, -z+1/2'
 'y, x, -z'
 '-x+y, y, -z+1/2'
 '-x, -x+y, -z'
 
_cell_length_a     9.1670
_cell_length_b     9.1670
_cell_length_c     9.7630
_cell_angle_alpha  90.000
_cell_angle_beta   90.000
_cell_angle_gamma 120.000
 
_shelx_F_squared_multiplier     1.000
 
loop_
 _refln_index_h
 _refln_index_k
 _refln_index_l
 _refln_F_squared_calc
 _refln_F_squared_meas
 _refln_F_squared_sigma
 _refln_observed_status
   0   1   0     6146.65     7082.58     80.57 o
  -1   2   0     5610.11     6127.13     57.55 o
   0   2   0     4644.95     5206.19     56.72 o
  -1   3   0      109.38      109.29      1.91 o
   0   3   0       91.25       98.45      2.79 o
  -2   4   0     1300.73     1336.16     17.80 o
  -1   4   0       84.37       85.00      2.01 o
   0   4   0     1043.22     1088.70     13.36 o
  -2   5   0        2.65        5.19      1.63 o
  -1   5   0     2696.18     2755.42     15.85 o
   0   5   0     1872.92     1989.37     20.99 o
  -3   6   0      271.66      255.70      5.95 o
  -2   6   0      539.13      506.45      5.24 o
  -1   6   0     1326.29     1312.45      7.90 o
   0   6   0     6414.01     6600.56     43.45 o
  -3   7   0      351.45      338.87      4.62 o
  -2   7   0     1172.92     1170.91     10.30 o
  -1   7   0      372.38      367.87      5.32 o
   0   7   0       59.43       60.35      5.41 o
  -4   8   0      645.84      649.04      9.52 o
  -3   8   0       25.62       24.14      2.94 o
  -2   8   0      369.90      364.03      5.82 o
  -1   8   0      737.10      764.27      9.36 o
   0   8   0      406.50      401.96     10.32 o
  -4   9   0       30.84       26.25      3.62 o
  -3   9   0      308.52      311.81      6.96 o
  -2   9   0      149.23      153.44      5.77 o
  -1   9   0       87.61       85.08      4.87 o
   0   9   0      197.44      207.06     10.09 o
  -5  10   0      460.30      515.29     15.62 o
  -4  10   0      113.49      108.73      5.51 o
  -3  10   0       92.49       85.44      5.40 o
  -2  10   0      253.73      249.59      7.56 o
  -1  10   0       24.59       19.72      5.29 o
   0  10   0       67.06       81.14     10.84 o
  -5  11   0      118.52      124.67      6.70 o
  -4  11   0      159.95      162.38      7.17 o
  -3  11   0        4.87        2.25      4.76 o
  -2  11   0        8.54        7.66      5.42 o
   0   1   1      360.25      383.86      5.43 o
  -1   2   1      162.77      167.62      2.91 o
   0   2   1     1495.57     1640.11     18.08 o
  -2   3   1     1263.01     1315.84     11.93 o
  -1   3   1     1262.46     1310.90     14.66 o
   0   3   1       53.01       54.67      1.89 o
  -3   4   1     1267.39     1298.32     12.92 o
  -2   4   1        0.20        3.79      1.48 o
  -1   4   1     1267.24     1253.00     11.79 o
   0   4   1      412.67      405.00      5.12 o
  -4   5   1      178.37      169.06      3.20 o
  -3   5   1      839.27      816.10      8.36 o
  -2   5   1      841.03      814.19      7.04 o
  -1   5   1      178.36      171.72      2.90 o
   0   5   1      967.32      988.49     10.31 o
  -5   6   1      228.39      234.57      3.77 o
  -4   6   1       34.30       28.80      2.24 o
  -3   6   1      306.09      301.01      3.90 o
  -2   6   1       34.17       28.09      2.15 o
  -1   6   1      229.01      231.29      3.84 o
   0   6   1        0.04       -1.38      2.52 o
  -6   7   1       17.05       14.11      2.45 o
  -5   7   1      108.54      108.86      3.22 o
  -4   7   1      194.88      190.52      3.65 o
  -3   7   1      195.53      191.24      3.94 o
  -2   7   1      108.54      106.16      3.49 o
  -1   7   1       17.47       13.14      2.90 o
   0   7   1        5.51        3.02      2.80 o
  -7   8   1       64.33       58.01      3.94 o
  -6   8   1       30.50       29.56      3.14 o
  -5   8   1      108.87      107.63      4.04 o
  -4   8   1        8.28        9.85      2.88 o
  -3   8   1      109.11      104.21      3.78 o
  -2   8   1       30.11       22.22      3.18 o
  -1   8   1       64.34       60.55      3.90 o
   0   8   1       31.91       29.66      3.99 o
  -8   9   1       51.12       52.14      4.86 o
  -7   9   1       88.81       85.12      5.04 o
  -6   9   1       35.77       32.70      3.80 o
  -5   9   1      137.38      138.80      5.23 o
  -4   9   1      136.96      137.62      4.65 o
  -3   9   1       35.77       31.66      3.44 o
  -2   9   1       88.97       92.35      4.49 o
  -1   9   1       51.24       53.61      4.39 o
   0   9   1       10.07       10.02      4.04 o
  -9  10   1       45.40       51.11      5.18 o
  -8  10   1        1.46        0.39      4.30 o
  -7  10   1       55.62       57.59      5.17 o
  -6  10   1       65.96       77.55      5.37 o
  -5  10   1       13.25       12.84      3.99 o
  -4  10   1       65.87       79.64      5.12 o
  -3  10   1       55.37       58.33      4.92 o
  -2  10   1        1.46       -0.17      4.49 o
  -1  10   1       45.47       55.97      5.44 o
   0  10   1       45.46       57.45      6.32 o
  -9  11   1       31.20       37.20      5.70 o
  -8  11   1       16.05       22.03      5.26 o
  -7  11   1       11.17       10.55      4.93 o
  -6  11   1       96.38       97.94      6.09 o
  -5  11   1       96.38       97.11      6.07 o
  -4  11   1       11.17       15.61      5.04 o
  -3  11   1       15.96       18.66      5.18 o
  -2  11   1       31.42       45.41      6.06 o
   0   0   2    19579.14    23548.20    142.53 o
   0   1   2     1286.73     1396.82     15.04 o
  -1   2   2     3969.82     4481.45     36.04 o
   0   2   2     1970.88     2171.76     25.72 o
  -2   3   2     4416.44     4652.44     29.61 o
  -1   3   2     4422.54     4571.43     22.76 o
   0   3   2     1951.69     2063.41     17.70 o
  -3   4   2     1780.66     1767.12     17.27 o
  -2   4   2     3620.05     3845.12     23.18 o
  -1   4   2     1777.03     1782.85     12.74 o
   0   4   2      891.71      888.99      9.11 o
  -4   5   2     1740.51     1735.10     16.71 o
  -3   5   2     1291.35     1248.54     11.13 o
  -2   5   2     1294.40     1248.47     12.26 o
  -1   5   2     1741.31     1715.96     13.53 o
   0   5   2      642.83      625.33      5.90 o
  -5   6   2      467.10      468.49      5.33 o
  -4   6   2      544.42      539.03      5.40 o
  -3   6   2     1173.76     1135.09     10.48 o
  -2   6   2      544.82      534.22      6.84 o
  -1   6   2      467.32      460.02      5.37 o
   0   6   2     2092.13     2202.95     14.19 o
  -6   7   2      203.53      196.77      4.46 o
  -5   7   2      974.99      993.11     10.59 o
  -4   7   2      455.32      447.67      5.86 o
  -3   7   2      454.47      459.07      6.35 o
  -2   7   2      975.53      990.31     10.28 o
  -1   7   2      203.33      201.27      4.50 o
   0   7   2      109.91      102.63      3.93 o
  -7   8   2      627.82      643.51      9.03 o
  -6   8   2      223.20      213.18      5.15 o
  -5   8   2      253.23      244.95      5.08 o
  -4   8   2      859.30      895.16      8.88 o
  -3   8   2      253.93      244.92      5.24 o
  -2   8   2      223.25      216.33      5.27 o
  -1   8   2      628.07      626.88      9.15 o
   0   8   2      159.92      154.18      5.56 o
  -8   9   2      146.90      154.29      6.34 o
  -7   9   2      187.58      193.12      5.79 o
  -6   9   2      430.10      434.44      8.15 o
  -5   9   2      104.17       97.97      4.66 o
  -4   9   2      103.71      100.51      4.17 o
  -3   9   2      429.42      432.51      7.22 o
  -2   9   2      187.20      189.09      5.96 o
  -1   9   2      147.22      148.06      5.73 o
   0   9   2      218.13      216.14      7.18 o
  -9  10   2       36.61       32.88      5.11 o
  -8  10   2      264.90      277.51      8.52 o
  -7  10   2       77.37       76.35      5.75 o
  -6  10   2       91.27       87.07      5.24 o
  -5  10   2      324.46      344.01      7.85 o
  -4  10   2       91.26       89.05      4.77 o
  -3  10   2       77.40       73.01      4.87 o
  -2  10   2      265.05      267.84      7.32 o
  -1  10   2       36.66       38.72      4.92 o
   0  10   2       42.17       38.72      5.41 o
  -9  11   2       22.31       20.90      5.79 o
  -8  11   2       28.80       29.07      5.56 o
  -7  11   2      171.94      189.57      7.80 o
  -6  11   2       81.13       81.28      5.85 o
  -5  11   2       81.05       84.11      5.83 o
  -4  11   2      171.79      175.54      8.28 o
  -3  11   2       28.69       28.75      5.66 o
  -2  11   2       22.44       19.24      6.11 o
   0   1   3      279.28      240.88      4.44 o
  -1   2   3       33.07       37.28      1.57 o
   0   2   3      908.98      964.11     10.56 o
  -2   3   3      725.03      782.66      9.13 o
  -1   3   3      725.80      791.20     10.14 o
   0   3   3       41.77       43.12      2.10 o
  -3   4   3      291.16      293.06      4.33 o
  -2   4   3      297.84      221.14      3.47 o
  -1   4   3      290.14      290.94      3.96 o
   0   4   3        4.65        2.68      1.95 o
  -4   5   3      282.28      265.18      4.33 o
  -3   5   3      417.58      418.28      5.39 o
  -2   5   3      419.75      405.92      5.30 o
  -1   5   3      282.28      265.85      4.08 o
   0   5   3       18.30       14.57      2.29 o
  -5   6   3       65.83       66.97      3.15 o
  -4   6   3       73.77       63.89      2.92 o
  -3   6   3      324.34      307.49      4.67 o
  -2   6   3       73.42       61.37      3.08 o
  -1   6   3       66.17       67.65      2.99 o
   0   6   3        0.09       -2.36      2.61 o
  -6   7   3      145.89      141.32      4.33 o
  -5   7   3        2.51        3.91      2.77 o
  -4   7   3      245.29      245.59      4.98 o
  -3   7   3      245.83      246.85      4.87 o
  -2   7   3        2.51        2.54      2.58 o
  -1   7   3      146.32      140.18      4.40 o
   0   7   3      116.26      122.09      4.21 o
  -7   8   3       58.54       54.06      3.78 o
  -6   8   3      157.28      151.28      4.53 o
  -5   8   3       73.65       78.85      3.88 o
  -4   8   3       51.58       55.95      3.61 o
  -3   8   3       74.05       76.79      3.76 o
  -2   8   3      156.78      146.05      5.26 o
  -1   8   3       58.54       49.88      4.08 o
   0   8   3      138.71      140.78      5.45 o
  -8   9   3       48.50       51.49      4.56 o
  -7   9   3       69.88       74.71      4.53 o
  -6   9   3       46.03       44.71      4.12 o
  -5   9   3       54.38       51.89      3.91 o
  -4   9   3       53.84       45.96      3.74 o
  -3   9   3       46.04       44.16      4.16 o
  -2   9   3       69.99       74.19      4.68 o
  -1   9   3       48.74       48.08      4.66 o
   0   9   3        3.57        0.83      4.18 o
  -9  10   3        5.54        7.29      4.92 o
  -8  10   3        3.05        7.66      4.75 o
  -7  10   3       29.59       28.12      4.40 o
  -6  10   3        4.48        3.35      4.15 o
  -5  10   3       26.41       26.99      3.99 o
  -4  10   3        4.43        5.06      3.67 o
  -3  10   3       29.34       21.14      4.07 o
  -2  10   3        3.05        3.66      4.19 o
  -1  10   3        5.56        3.88      4.59 o
   0  10   3        2.20       -2.25      4.88 o
  -8  11   3       12.11       12.89      5.43 o
  -7  11   3       12.05       19.44      5.10 o
  -6  11   3        4.10        0.86      4.61 o
  -5  11   3        4.18        0.63      4.84 o
  -4  11   3       12.05       14.45      4.77 o
  -3  11   3       12.01        4.94      4.64 o
   0   0   4     4852.80     5439.12     93.53 o
   0   1   4       13.33       16.37      1.40 o
  -1   2   4     2298.87     2411.30     25.93 o
   0   2   4      324.53      292.72      3.85 o
  -2   3   4     1665.70     1705.50     19.12 o
  -1   3   4     1667.27     1728.68     14.49 o
   0   3   4     4999.78     5127.21     38.43 o
  -3   4   4     1000.28      950.42      9.97 o
  -2   4   4     4339.73     4671.45     23.24 o
  -1   4   4      999.46      946.52     10.13 o
   0   4   4      392.58      384.36      4.81 o
  -4   5   4     1057.24     1058.40     10.73 o
  -3   5   4     1034.51     1051.22      7.94 o
  -2   5   4     1035.60     1027.56      8.94 o
  -1   5   4     1056.95     1058.68     10.34 o
   0   5   4       46.66       39.41      2.86 o
  -5   6   4       38.12       40.62      3.18 o
  -4   6   4      329.11      333.51      5.43 o
  -3   6   4     2414.17     2432.14     20.35 o
  -2   6   4      329.02      333.92      5.13 o
  -1   6   4       38.06       36.44      3.02 o
   0   6   4       28.98       31.17      3.05 o
  -6   7   4       81.92       75.75      3.87 o
  -5   7   4      706.82      718.65      8.59 o
  -4   7   4      249.39      256.05      5.26 o
  -3   7   4      249.19      247.84      5.12 o
  -2   7   4      706.94      717.02      8.45 o
  -1   7   4       81.78       77.08      3.85 o
   0   7   4      192.27      169.66      5.00 o
  -7   8   4      409.20      412.69      7.17 o
  -6   8   4       78.45       79.56      4.11 o
  -5   8   4      354.85      354.28      6.86 o
  -4   8   4      809.05      862.98     12.08 o
  -3   8   4      355.23      354.61      6.61 o
  -2   8   4       78.36       74.65      4.19 o
  -1   8   4      409.34      406.84      8.01 o
   0   8   4       14.33       14.11      3.59 o
  -8   9   4      100.27       98.12      5.24 o
  -7   9   4       94.87       86.45      4.76 o
  -6   9   4      484.20      502.25      8.24 o
  -5   9   4      124.16      113.28      4.78 o
  -4   9   4      124.03      114.86      5.00 o
  -3   9   4      483.96      504.16      8.99 o
  -2   9   4       94.79       91.61      5.07 o
  -1   9   4      100.37       99.31      5.80 o
   0   9   4      238.50      241.55      7.84 o
  -9  10   4       58.90       68.49      6.45 o
  -8  10   4      227.66      251.06      8.21 o
  -7  10   4       58.77       57.08      4.78 o
  -6  10   4       51.78       47.37      4.47 o
  -5  10   4      195.59      195.64      6.52 o
  -4  10   4       51.82       53.14      4.56 o
  -3  10   4       58.77       52.39      4.66 o
  -2  10   4      227.68      256.10      7.79 o
  -1  10   4       58.93       66.84      5.75 o
  -7  11   4      180.11      196.59      7.75 o
  -6  11   4       29.07       27.42      5.89 o
  -5  11   4       29.07       25.22      5.36 o
  -4  11   4      180.18      186.63      7.22 o
   0   1   5      944.16      914.11      9.72 o
  -1   2   5       30.30       27.40      1.79 o
   0   2   5     1919.28     2058.37     21.56 o
  -2   3   5      113.15      110.75      2.64 o
  -1   3   5      114.13      113.00      2.60 o
   0   3   5        5.18        2.87      1.99 o
  -3   4   5       15.17       12.98      1.98 o
  -2   4   5      116.01      111.92      3.07 o
  -1   4   5       14.70       14.76      2.23 o
   0   4   5       47.17       38.75      2.59 o
  -4   5   5       13.80       11.61      2.62 o
  -3   5   5       17.38       16.88      2.57 o
  -2   5   5       17.16       14.63      2.54 o
  -1   5   5       13.80       13.85      2.58 o
   0   5   5        1.58        1.17      2.56 o
  -5   6   5       93.95       97.91      4.00 o
  -4   6   5      190.57      184.43      4.53 o
  -3   6   5       77.96       75.31      3.58 o
  -2   6   5      190.57      186.27      4.60 o
  -1   6   5       93.44       97.87      3.96 o
   0   6   5        0.06        2.16      2.91 o
  -6   7   5      269.11      288.01      6.02 o
  -5   7   5       43.41       39.98      3.61 o
  -4   7   5       64.74       64.01      3.60 o
  -3   7   5       64.49       64.33      3.69 o
  -2   7   5       43.41       37.16      3.39 o
  -1   7   5      268.99      280.53      6.22 o
   0   7   5      240.17      266.10      6.30 o
  -7   8   5       16.62       15.76      3.53 o
  -6   8   5      248.54      257.01      6.22 o
  -5   8   5       27.48       31.83      3.65 o
  -4   8   5       12.96       11.18      3.35 o
  -3   8   5       27.61       25.15      3.53 o
  -2   8   5      248.65      257.76      6.27 o
  -1   8   5       16.62       17.21      3.67 o
   0   8   5      226.37      228.38      6.30 o
  -8   9   5       16.42       11.27      4.10 o
  -7   9   5       18.27       17.81      3.76 o
  -6   9   5       12.69       12.07      3.61 o
  -5   9   5        2.89        2.84      3.79 o
  -4   9   5        2.94        3.64      3.70 o
  -3   9   5       12.69       13.37      3.83 o
  -2   9   5       18.09       13.79      4.22 o
  -1   9   5       16.55       16.12      4.42 o
   0   9   5        3.18        1.48      4.50 o
  -8  10   5        2.19       -1.44      4.51 o
  -7  10   5        7.42        6.24      4.11 o
  -6  10   5        4.50        1.07      4.14 o
  -5  10   5        0.01       -2.44      4.10 o
  -4  10   5        4.59        3.76      4.10 o
  -3  10   5        7.51        3.53      4.34 o
  -2  10   5        2.19        1.31      4.68 o
   0   0   6      394.64      354.27     14.07 o
   0   1   6      198.38      184.07      2.95 o
  -1   2   6     1676.84     1719.57     13.47 o
   0   2   6      130.88      111.60      2.89 o
  -2   3   6      939.62      905.06     10.57 o
  -1   3   6      937.93      909.01     13.29 o
   0   3   6     2748.13     2864.72     22.41 o
  -3   4   6      832.05      803.58     11.04 o
  -2   4   6     1276.22     1288.73     15.10 o
  -1   4   6      833.26      831.70     11.45 o
   0   4   6      159.09      156.31      3.92 o
  -4   5   6     1063.74     1113.21     13.71 o
  -3   5   6      776.57      786.47      8.50 o
  -2   5   6      775.79      765.31     10.26 o
  -1   5   6     1063.17     1111.98      9.53 o
   0   5   6       60.52       61.20      3.49 o
  -5   6   6       73.55       70.38      3.72 o
  -4   6   6      111.88      105.62      4.27 o
  -3   6   6     1251.38     1276.65     17.17 o
  -2   6   6      111.67      106.35      4.15 o
  -1   6   6       73.39       69.31      3.83 o
   0   6   6       41.44       40.50      3.56 o
  -6   7   6      111.60      106.08      4.75 o
  -5   7   6      534.97      544.21      8.94 o
  -4   7   6      142.50      140.52      4.82 o
  -3   7   6      142.88      134.58      4.97 o
  -2   7   6      534.83      546.60      8.12 o
  -1   7   6      111.62       99.90      4.55 o
   0   7   6      154.99      140.73      5.17 o
  -7   8   6      252.60      238.69      6.56 o
  -6   8   6       45.50       43.45      3.96 o
  -5   8   6      154.80      144.27      5.57 o
  -4   8   6      349.07      355.23      7.52 o
  -3   8   6      154.69      145.20      5.25 o
  -2   8   6       45.40       41.93      4.09 o
  -1   8   6      252.60      244.45      6.73 o
   0   8   6       21.90       22.05      4.11 o
  -8   9   6       43.48       35.67      4.61 o
  -7   9   6       49.09       49.10      4.36 o
  -6   9   6      356.79      364.12      8.32 o
  -5   9   6      189.14      187.05      6.72 o
  -4   9   6      189.36      191.92      6.35 o
  -3   9   6      357.04      374.51      8.60 o
  -2   9   6       49.29       47.06      4.96 o
  -1   9   6       43.34       38.22      4.66 o
   0   9   6      220.18      231.24      8.21 o
  -7  10   6       42.24       36.63      4.83 o
  -6  10   6       36.07       32.09      4.93 o
  -5  10   6      199.58      207.68      7.49 o
  -4  10   6       36.12       30.58      5.16 o
  -3  10   6       42.23       44.70      5.52 o
   0   1   7      357.12      352.00      4.34 o
  -1   2   7        7.55        5.76      1.97 o
   0   2   7      417.32      405.89      4.94 o
  -2   3   7        3.02        3.59      2.08 o
  -1   3   7        3.02        1.33      2.37 o
   0   3   7       36.03       33.63      2.64 o
  -3   4   7       22.74       21.01      2.86 o
  -2   4   7       21.58       20.52      3.01 o
  -1   4   7       22.92       20.15      2.77 o
   0   4   7      372.98      381.62      6.16 o
  -4   5   7       53.62       53.32      3.63 o
  -3   5   7       89.49       84.93      4.15 o
  -2   5   7       88.65       88.56      3.89 o
  -1   5   7       53.61       53.45      3.63 o
   0   5   7       90.30       89.61      4.13 o
  -5   6   7      103.92      100.19      4.63 o
  -4   6   7      201.27      197.41      5.81 o
  -3   6   7      149.66      141.51      4.88 o
  -2   6   7      201.43      196.60      5.39 o
  -1   6   7      103.58      106.30      4.55 o
   0   6   7        0.30       -1.46      3.07 o
  -6   7   7       70.46       73.82      4.53 o
  -5   7   7        8.19        4.13      3.61 o
  -4   7   7        8.65        5.44      3.35 o
  -3   7   7        8.39        5.48      3.52 o
  -2   7   7        8.19        7.56      3.31 o
  -1   7   7       70.25       78.59      4.59 o
   0   7   7       55.89       52.65      4.69 o
  -7   8   7       19.66       18.19      4.16 o
  -6   8   7       54.19       48.81      4.67 o
  -5   8   7       19.67       18.81      4.00 o
  -4   8   7        4.49        7.09      3.79 o
  -3   8   7       19.55       20.43      3.88 o
  -2   8   7       54.44       47.79      4.52 o
  -1   8   7       19.66       14.42      3.97 o
   0   8   7       16.99       13.25      4.27 o
  -8   9   7        2.88        6.35      4.53 o
  -7   9   7        3.97       -0.27      4.24 o
  -6   9   7       42.40       46.59      5.05 o
  -5   9   7       28.01       32.56      4.88 o
  -4   9   7       28.26       29.19      4.31 o
  -3   9   7       42.41       45.76      4.71 o
  -2   9   7        3.84        2.68      4.54 o
  -1   9   7        2.85        1.24      4.52 o
   0   0   8     2474.35     2595.30     46.19 o
   0   1   8      627.44      598.46      6.03 o
  -1   2   8     1241.82     1275.18     11.64 o
   0   2   8      152.16      142.50      3.70 o
  -2   3   8      223.82      208.69      4.77 o
  -1   3   8      222.99      202.66      4.77 o
   0   3   8      646.58      657.61      8.38 o
  -3   4   8      255.41      249.40      6.14 o
  -2   4   8      160.69      173.31      4.94 o
  -1   4   8      255.97      255.46      5.46 o
   0   4   8       99.91      105.02      4.35 o
  -4   5   8      799.39      826.80     11.62 o
  -3   5   8      272.74      264.43      6.24 o
  -2   5   8      272.16      261.53      5.78 o
  -1   5   8      799.36      843.04     10.01 o
   0   5   8      167.84      165.16      5.48 o
  -5   6   8      167.43      164.31      5.95 o
  -4   6   8       42.42       43.29      4.11 o
  -3   6   8      292.59      294.09      7.25 o
  -2   6   8       42.45       39.81      3.92 o
  -1   6   8      167.41      167.38      5.59 o
   0   6   8      472.64      507.45      9.91 o
  -6   7   8      140.88      140.27      6.19 o
  -5   7   8      360.52      369.25      8.55 o
  -4   7   8       55.95       46.22      4.32 o
  -3   7   8       56.11       48.37      4.38 o
  -2   7   8      360.45      374.64      9.47 o
  -1   7   8      140.92      145.04      5.73 o
   0   7   8       79.84       84.29      5.12 o
  -7   8   8      171.49      173.94      7.47 o
  -6   8   8       47.83       45.91      4.96 o
  -5   8   8       42.58       40.33      4.76 o
  -4   8   8      123.96      120.74      5.66 o
  -3   8   8       42.38       40.42      4.49 o
  -2   8   8       47.86       49.01      4.94 o
  -1   8   8      171.45      179.67      6.76 o
  -6   9   8      164.78      168.38      7.06 o
  -5   9   8      110.56      114.05      6.47 o
  -4   9   8      110.69      116.19      6.07 o
  -3   9   8      164.88      171.29      6.98 o
   0   1   9       38.07       39.81      3.08 o
  -1   2   9       10.31        7.18      2.65 o
   0   2   9       28.81       24.17      3.07 o
  -2   3   9       37.36       35.79      3.59 o
  -1   3   9       36.92       35.37      3.27 o
   0   3   9       12.27       11.77      3.64 o
  -3   4   9       80.70       84.45      4.52 o
  -2   4   9       87.05       80.66      4.15 o
  -1   4   9       81.03       86.57      4.28 o
   0   4   9      217.81      216.55      6.93 o
  -4   5   9       10.56        8.14      3.67 o
  -3   5   9       63.55       70.93      4.42 o
  -2   5   9       63.40       69.25      4.13 o
  -1   5   9       10.56       11.72      3.48 o
   0   5   9       94.62       93.77      5.47 o
  -5   6   9       43.66       40.63      4.63 o
  -4   6   9       59.60       59.11      4.70 o
  -3   6   9        3.56        1.72      3.56 o
  -2   6   9       59.66       59.63      4.41 o
  -1   6   9       43.82       38.95      4.32 o
   0   6   9        0.34       -2.24      4.11 o
  -6   7   9        3.10       -1.90      4.49 o
  -5   7   9        2.56        0.18      4.11 o
  -4   7   9        3.58        5.98      3.94 o
  -3   7   9        3.69        3.73      3.90 o
  -2   7   9        2.56        0.61      3.86 o
  -1   7   9        3.13        0.24      3.99 o
   0   7   9        1.46        0.38      4.68 o
  -6   8   9        0.87       -1.98      4.51 o
  -5   8   9       20.88       22.83      5.02 o
  -4   8   9       14.97       19.75      4.81 o
  -3   8   9       20.76       18.44      4.65 o
  -2   8   9        0.87       -1.93      4.75 o
   0   0  10     1723.45     1750.22     37.19 o
   0   1  10      271.01      258.98      6.45 o
  -1   2  10      574.30      588.79      9.29 o
   0   2  10      132.07      126.64      4.81 o
  -2   3  10       81.87       77.91      4.43 o
  -1   3  10       82.18       76.35      4.45 o
   0   3  10      227.45      236.89      7.21 o
  -3   4  10       69.09       60.52      4.70 o
  -2   4  10      184.98      191.89      5.88 o
  -1   4  10       68.87       62.51      5.16 o
   0   4  10       77.74       83.13      5.41 o
  -4   5  10      298.45      298.70      8.57 o
  -3   5  10       46.79       41.29      4.67 o
  -2   5  10       46.86       37.93      4.15 o
  -1   5  10      298.70      303.82      8.55 o
   0   5  10       95.56      100.50      6.01 o
  -5   6  10       86.08       89.73      6.05 o
  -4   6  10       59.17       60.26      5.31 o
  -3   6  10      134.39      126.00      6.12 o
  -2   6  10       59.29       55.41      4.73 o
  -1   6  10       86.15       78.71      5.76 o
   0   6  10      403.62      455.18     10.74 o
  -5   7  10      189.60      209.69      7.94 o
  -4   7  10       40.18       40.35      5.60 o
  -3   7  10       40.06       36.49      5.00 o
  -2   7  10      189.66      205.40      7.43 o
   0   1  11        1.00        1.03      3.98 o
  -1   2  11        5.68        5.86      4.41 o
   0   2  11        9.24        5.94      4.50 o
  -2   3  11       74.22       84.70      5.52 o
  -1   3  11       74.04       80.30      5.68 o
   0   3  11        2.08        5.18      4.25 o
  -3   4  11       61.77       71.42      5.75 o
  -2   4  11        7.37        2.07      4.38 o
  -1   4  11       61.87       77.56      6.03 o
   0   4  11        6.17        1.64      4.49 o
  -4   5  11        0.94        0.04      4.65 o
  -3   5  11       45.35       43.68      5.00 o
  -2   5  11       45.50       59.34      6.18 o
  -1   5  11        0.94        5.23      4.71 o
   0   5  11        4.11        5.09      4.80 o
   0   0  12      179.81      198.06     26.71 o
   0   1  12       27.36       20.98      6.17 o
  -1   2  12      179.78      187.32      8.72 o
   0   2  12       72.02       75.96      6.95 o
  -2   3  12       83.67       87.51      6.89 o
  -1   3  12       83.85       83.41      7.44 o
   0   3  12      170.56      188.63      8.94 o
 
